# Supplementary material for: The casein kinase MoYck1 regulates development, autophagy, and virulence in the rice blast fungus
Source: Virulence. 2019 Aug 8;10(1):719–33. doi: 10.1080/21505594.2019.1649588 (PMC8647852; doi:10.1080/21505594.2019.1649588)
Supplement: Supplemental Material [file KVIR_A_1649588_SM5907.zip]

Archive with 5 entries (5 files):
- Fig. S1.tif
- Fig.S2.tif
- Fig.S3.tif
- Supporting information legends.docx
- Table S1.docx
